# Supplementary material for: Ligand response of guanidine-IV riboswitch at single-molecule level
Source: eLife. 2024 Dec 2;13:RP94706. doi: 10.7554/eLife.94706 (PMC11611296; doi:10.7554/eLife.94706)
Supplement: Figure 2—figure supplement 10—source data 1. [file elife-94706-fig2-figsupp10-data1.zip]

Archive with 3 entries (2 files):
- Figure 2-figure supplement 10-source data-1/
- Figure 2-figure supplement 10-source data-1/Figure 2-figure supplement 10-source data-1-10C-riboG-G77C.tif
- Figure 2-figure supplement 10-source data-1/Figure 2-figure supplement 10-source data-1-10C-riboG-wt.tif
