# Supplementary material for: Ligand response of guanidine-IV riboswitch at single-molecule level
Source: eLife. 2024 Dec 2;13:RP94706. doi: 10.7554/eLife.94706 (PMC11611296; doi:10.7554/eLife.94706)
Supplement: Figure 6—figure supplement 1—source data 1. [file elife-94706-fig6-figsupp1-data1.zip]

Archive with 4 entries (3 files):
- Figure 6-figure supplement 1-source data-1/
- Figure 6-figure supplement 1-source data-1/Figure 6-figure supplement 1-source data 1-530 nm.tif
- Figure 6-figure supplement 1-source data-1/Figure 6-figure supplement 1-source data 1-620 nm.tif
- Figure 6-figure supplement 1-source data-1/Figure 6-figure supplement 1-source data 1-merge.tif
