# Supplementary material for: Ligand response of guanidine-IV riboswitch at single-molecule level
Source: eLife. 2024 Dec 2;13:RP94706. doi: 10.7554/eLife.94706 (PMC11611296; doi:10.7554/eLife.94706)
Supplement: Figure 6—figure supplement 1—source data 2. [file elife-94706-fig6-figsupp1-data2.zip]

Archive with 1 entries (1 files):
- Figure 6—figure supplement 1-source data 2.pdf
