# Supplementary material for: Ligand response of guanidine-IV riboswitch at single-molecule level
Source: eLife. 2024 Dec 2;13:RP94706. doi: 10.7554/eLife.94706 (PMC11611296; doi:10.7554/eLife.94706)
Supplement: Figure 7—source data 1. [file elife-94706-fig7-data1.zip]

Archive with 5 entries (4 files):
- Figure 7-source data 1/
- Figure 7-source data 1/Figure 7-source data 1-  lane 1-2.tif
- Figure 7-source data 1/Figure 7-source data 1-  lane 15-16.tif
- Figure 7-source data 1/Figure 7-source data 1-  lane 3-8.tif
- Figure 7-source data 1/Figure 7-source data 1-  lane 9-14.tif
